# Supplementary material for: Viperin interaction with mitochondrial antiviral signaling protein (MAVS) limits viperin-mediated inhibition of the interferon response in macrophages
Source: PLoS One. 2017 Feb 16;12(2):e0172236. doi: 10.1371/journal.pone.0172236 (PMC5313200; doi:10.1371/journal.pone.0172236)
Supplement: S1 Table — A number of ISGs were expressed at significantly different levels in WT and viperin KO mouse BMM under basal conditions and upon IFN stimulation. Most of these were higher in WT than viperin KO cells in the absence of stimulation, suggesting that basal levels of viperin may enhance their expression. Descriptions were summarized from information provided in GeneCards (Borden EC, Sen GC, Uze G, Silverman RH, Ransohoff RM, Foster GR, et al. Interferons at age 50: past, current and future impact on biomedicine. Nature reviews Drug discovery. 2007;6(12):975–90). (XLSX) [file pone.0172236.s002.xlsx]

## Sheet: WT>KO basal
Genes higher in WT than viperin KO at basal conditions
gene	locus	sample_1	sample_2	status	value_1	value_2	log2(fold_change)	test_stat	p_value	q_value	significant	description
Rsad2	chr12:26442742-26456452	KO	WT	OK	0.922872	18.8296	4.35073	12.1055	5e-05	0.000478428	yes	viperin
Ifi44	chr3:151730922-151749959	KO	WT	OK	6.31135	12.4689	0.98231	3.40579	5e-05	0.000478428	yes	IFN induced. Nucleoside triphosphate hydrolase
Irf7	chr7:141263182-141266424	KO	WT	OK	103.815	200.604	0.950345	3.63171	5e-05	0.000478428	yes	transcription factor
Zbp1	chr2:173206611-173218922	KO	WT	OK	39.3263	74.4731	0.921226	3.01271	0.0001	0.000904859	yes	cytoplasmic DNA sensor, IRF pathways
Ifi27l2a	chr12:103442166-103443680	KO	WT	OK	661.273	1236.34	0.902753	6.10247	5e-05	0.000478428	yes	IFN induced
Ifit3	chr19:34583528-34588982	KO	WT	OK	38.3502	63.3883	0.724983	3.03318	5e-05	0.000478428	yes	enhances MAVS mediated signalling by serving as an adaptor bridging MAVS and TBK1
Oasl1	chr5:114923239-114937911	KO	WT	OK	8.74218	13.9409	0.673258	2.81842	0.00105	0.00723257	yes	OAS-like
Isg15	chr4:156199423-156200818	KO	WT	OK	62.2679	98.5189	0.661911	3.5457	0.0005	0.00379336	yes	ubiquitin-like
Rnase6	chr14:51129067-51131121	KO	WT	OK	17.0443	26.159	0.618021	2.52811	0.0024	0.014589	yes	Rnase
Bst2	chr8:71534261-71537437	KO	WT	OK	357.155	542.082	0.601961	3.15807	0.00095	0.00663678	yes	tetherin. Inhibition of cell growth and migration, IFN negative regulation, cytoskeleton, blocks viral release
Usp18	chr6:121245905-121270917	KO	WT	OK	27.7223	41.8799	0.595212	2.56944	0.00125	0.00838336	yes	ISG15 specific protease
Ifi47	chr11:49037659-49135387	KO	WT	OK	38.408	57.9523	0.593459	1.85944	0.00775	0.0390557	yes	GTPase
Ifit2	chr19:34550693-34576534	KO	WT	OK	22.8128	33.9221	0.572386	1.99774	0.00225	0.0138113	yes	inhibits expression of viral RNA. Can promote apoptosis
Ifitm6	chr7:141015811-141016892	KO	WT	OK	107.108	158.215	0.562822	3.45609	0.00215	0.0132873	yes	macrophage functions of tumour bearing mice
Ifitm3	chr7:141009589-141010744	KO	WT	OK	2048.75	2997.68	0.549097	2.85164	0.0076	0.0384339	yes	inhibits viral fusion and release of viral contents. Works with vATPase. Impt against west nile, flu etc
Ifi205	chr1:174011997-174031755	KO	WT	OK	11.9383	17.2681	0.53251	1.93937	0.00675	0.0348781	yes	transcriptional regulation of inflammasome adaptor Asc
Oas1g	chr5:120876141-120887598	KO	WT	OK	36.2816	52.4727	0.532327	2.29283	0.003	0.0176247	yes	OAS
Oasl2	chr5:114896933-114912245	KO	WT	OK	75.8516	108.226	0.512796	2.0105	0.00645	0.0336003	yes	OAS-like
Ifit1	chr19:34640888-34650009	KO	WT	OK	19.8827	28.2605	0.507268	1.9291	0.00425	0.0236583	yes	sensor of viral RNA (5'ppp-RNA). Inhibits expression of viral RNA
Rnase4	chr14:51091076-51106151	KO	WT	OK	75.7242	106.93	0.497841	1.98679	0.0079	0.0397042	yes	Rnase. Important in mRNA cleavage
Oas1a	chr5:120896256-120907525	KO	WT	OK	77.7462	108.286	0.478008	2.10686	0.0086	0.0425634	yes	OAS
Ube2l6	chr2:84798827-84810003	KO	WT	OK	104.722	145.185	0.471323	2.0645	0.01	0.0480898	yes	catalyzes attachment of ISG15

## Sheet: KO>WT basal
Genes higher in viperin KO than WT at basal conditions
gene	locus	sample_1	sample_2	status	value_1	value_2	log2(fold_change)	test_stat	p_value	q_value	significant	description
Trim56	chr5:137111285-137116207	KO	WT	OK	3.13242	1.86856	-0.745354	-2.292	0.00135	0.00894887	yes	E3 ubiquitin ligase. Poly-ubiquitinates STING

## Sheet: WT>KO IFN
Genes higher in WT than viperin KO upon IFN stimulation
gene	locus	sample_1	sample_2	status	value_1	value_2	log2(fold_change)	test_stat	p_value	q_value	significant	description
Rsad2	chr12:26442742-26456452	KO-IFN	WT-IFN	OK	3.20032	611.115	7.57708	22.9362	5e-05	0.000478428	yes	viperin
Trim30b	chr7:104355397-104358646	KO-IFN	WT-IFN	OK	4.53967	9.24894	1.0267	3.61257	5e-05	0.000478428	yes	RING type zinc finger
Ch25h	chr19:34473783-34475135	KO-IFN	WT-IFN	OK	14.1431	24.5136	0.793478	3.37961	5e-05	0.000478428	yes	cholesterol 25 hydroxylase
Rnase4	chr14:51091076-51106151	KO-IFN	WT-IFN	OK	43.3653	62.2297	0.521062	2.11857	0.0062	0.0324917	yes	Rnase. Specificity for 3' end of uridine nucleotides

## Sheet: Summary
IFN STIMULATED GENES (ISG) FROM RNASEQ
Mouse bone marrow macrophages, WT or viperin KO, untreated or treated with universal type I IFN for 16h
BASAL CONDITIONS (WITHOUT IFN)
Higher in WT (i.e. viperin positively affects the expression of these genes)
gene	locus	sample_1	sample_2	status	value_1	value_2	log2(fold_change)	test_stat	p_value	q_value	significant	description
Rsad2	chr12:26442742-26456452	KO	WT	OK	0.922872	18.8296	4.35073	12.1055	5e-05	0.000478428	yes	Viperin
Ifi44	chr3:151730922-151749959	KO	WT	OK	6.31135	12.4689	0.98231	3.40579	5e-05	0.000478428	yes	IFN induced. Nucleoside triphosphate hydrolase
Irf7	chr7:141263182-141266424	KO	WT	OK	103.815	200.604	0.950345	3.63171	5e-05	0.000478428	yes	Transcription factor
Zbp1	chr2:173206611-173218922	KO	WT	OK	39.3263	74.4731	0.921226	3.01271	0.0001	0.000904859	yes	Also known as DAI. Cytoplasmic DNA sensor, IRF pathways
Ifi27l2a	chr12:103442166-103443680	KO	WT	OK	661.273	1236.34	0.902753	6.10247	5e-05	0.000478428	yes	IFN induced
Ifit3	chr19:34583528-34588982	KO	WT	OK	38.3502	63.3883	0.724983	3.03318	5e-05	0.000478428	yes	Enhances MAVS mediated signalling by serving as an adaptor bridging MAVS and TBK1
Oasl1	chr5:114923239-114937911	KO	WT	OK	8.74218	13.9409	0.673258	2.81842	0.00105	0.00723257	yes	OAS-like
Isg15	chr4:156199423-156200818	KO	WT	OK	62.2679	98.5189	0.661911	3.5457	0.0005	0.00379336	yes	Ubiquitin-like
Rnase6	chr14:51129067-51131121	KO	WT	OK	17.0443	26.159	0.618021	2.52811	0.0024	0.014589	yes	Rnase
Bst2	chr8:71534261-71537437	KO	WT	OK	357.155	542.082	0.601961	3.15807	0.00095	0.00663678	yes	Also known as tetherin. Negative regulation of IFN production, inhibition of cell growth and migration, cytoskeleton organization, blocks viral release
Usp18	chr6:121245905-121270917	KO	WT	OK	27.7223	41.8799	0.595212	2.56944	0.00125	0.00838336	yes	ISG15 specific protease. Downregulates IFN responses, mice lacking this are hypersensitive to IFN
Ifi47	chr11:49037659-49135387	KO	WT	OK	38.408	57.9523	0.593459	1.85944	0.00775	0.0390557	yes	GTPase
Ifit2	chr19:34550693-34576534	KO	WT	OK	22.8128	33.9221	0.572386	1.99774	0.00225	0.0138113	yes	Inhibits expression of viral RNA. Can promote apoptosis
Ifitm6	chr7:141015811-141016892	KO	WT	OK	107.108	158.215	0.562822	3.45609	0.00215	0.0132873	yes	Involved in macrophage functions of tumour bearing mice
Ifitm3	chr7:141009589-141010744	KO	WT	OK	2048.75	2997.68	0.549097	2.85164	0.0076	0.0384339	yes	Inhibits viral fusion and release of viral contents. Works with vATPase. Important against West Nile, Flu etc.
Ifi205	chr1:174011997-174031755	KO	WT	OK	11.9383	17.2681	0.53251	1.93937	0.00675	0.0348781	yes	Transcriptional regulation of inflammasome adaptor Asc
Oas1g	chr5:120876141-120887598	KO	WT	OK	36.2816	52.4727	0.532327	2.29283	0.003	0.0176247	yes	OAS
Oasl2	chr5:114896933-114912245	KO	WT	OK	75.8516	108.226	0.512796	2.0105	0.00645	0.0336003	yes	OAS-like
Ifit1	chr19:34640888-34650009	KO	WT	OK	19.8827	28.2605	0.507268	1.9291	0.00425	0.0236583	yes	Sensor of viral RNA (5'ppp-RNA). Inhibits expression of viral RNA
Rnase4	chr14:51091076-51106151	KO	WT	OK	75.7242	106.93	0.497841	1.98679	0.0079	0.0397042	yes	Rnase. Specificity for 3' end of uridine nucleotides, important in mRNA cleavage
Oas1a	chr5:120896256-120907525	KO	WT	OK	77.7462	108.286	0.478008	2.10686	0.0086	0.0425634	yes	OAS
Ube2l6	chr2:84798827-84810003	KO	WT	OK	104.722	145.185	0.471323	2.0645	0.01	0.0480898	yes	Catalyzes attachment of ISG15 or ubiquitin to other proteins, including p53
Higher in viperin KO (i.e. viperin suppresses these genes)
gene	locus	sample_1	sample_2	status	value_1	value_2	log2(fold_change)	test_stat	p_value	q_value	significant	description
Trim56	chr5:137111285-137116207	KO	WT	OK	3.13242	1.86856	-0.745354	-2.292	0.00135	0.00894887	yes	E3 ubiquitin ligase. Poly-ubiquitinates STING
IFN STIMULATION
Higher in WT (i.e. viperin positively affects the expression of these genes)
gene	locus	sample_1	sample_2	status	value_1	value_2	log2(fold_change)	test_stat	p_value	q_value	significant	description
Rsad2	chr12:26442742-26456452	KO-IFN	WT-IFN	OK	3.20032	611.115	7.57708	22.9362	5e-05	0.000478428	yes	Viperin
Trim30b	chr7:104355397-104358646	KO-IFN	WT-IFN	OK	4.53967	9.24894	1.0267	3.61257	5e-05	0.000478428	yes	RING type zinc finger
Ch25h	chr19:34473783-34475135	KO-IFN	WT-IFN	OK	14.1431	24.5136	0.793478	3.37961	5e-05	0.000478428	yes	Cholesterol 25 hydroxylase. Involved in cholesterol and lipid metabolism
Rnase4	chr14:51091076-51106151	KO-IFN	WT-IFN	OK	43.3653	62.2297	0.521062	2.11857	0.0062	0.0324917	yes	Rnase. Specificity for 3' end of uridine nucleotides, important in mRNA cleavage
